# Supplementary material for: The dirigent multigene family in Isatis indigotica: gene discovery and differential transcript abundance
Source: BMC Genomics. 2014 May 20;15(1):388. doi: 10.1186/1471-2164-15-388 (PMC4052678; doi:10.1186/1471-2164-15-388)
Supplement: Supplementary file 1 — Additional file 1: Sequences of 19 IiDIR s. (TXT 14 KB) [file 12864_2013_6080_MOESM1_ESM.txt]

>IiDIR1_comp13356_c0_seq1
atggtaagccaaatgaaacaatttctcctcgtattcattctacttgtcctatcaaaaaccgtcatatcag
ctacaaaaccatctaaatctcaatcaaaaccttgcaaaaatttcgtcttctactatcatgacataatgtt
tggcgtcgacgacgtgcaaaacgcgacttctgctgccgttaccaaccctccgggactcgggaatttcaaa
ttcggaaagcttgtgattttcgacgatccagtgaccttagacaaaaactatcaatccgaacctgtggcac
gtgcgcaagggttctatttctacgacatgaagaacgattacaatgcgtggttctcgtatacacttgtgtt
taactcaactcaacacaaaggtacattaaacataatgggagcagatcttatgatggagaagacaagagat
ttgtctgtggtcggagggacgggtgatttcttcatgtctcgagggattgttacgtttgagactgatacct
ttgaaggtgctaagtattttagggtcaagatggatattaaactctatgaatgttattaa

>IiDIR2_comp33656_c0_seq1
atggcatctcttgtagagaaacaactctttaaatccctcttctcattcttcctattagttcttctcttct
ccgataccgttttttcttcccagaaaacattggatcagagaaaaccctgcaagcatttctccttctactt
ccatgacatcctctacgatggcgacaatgtagcaaacgcaacctcagccgcaatcgtgagccctcctgga
ctaggaaacttcaagttcggtaagtttgtgatctttgacgaccccataacaatggacaagaactatctct
cagaacccgtggctcgtgcacaaggcttctatttctatgacatgaagacagacttcaatgcgtggttttg
ctacaccttggtgtttaactcgacggaacacaaaggtacattgaacataatgggtgcggacttgatgatg
gagccgacaagagatctatcggtcgtcggtgggaccggtgatttcttcatggctcgtgggatcgctacct
tcgtgacggatatatttcaaggggctaagtatttccgtgttaagatggatattaaactatatgaatgtta
ctaa

>IiDIR3_comp22738_c0_seq1
atggcaaatcaaatctccaagaaaatattcaaaaccctattgtctttcttcttattcgtttcattcctct
ctcatacggtctcatcggtccgaagatcaatcgacctaaaaaacccttgcaaacgtttcgtcttccatct
ccatgacataaactacgatgatgataacgccgctaatgccacatcagcgacaattgtaaaccctttagga
ctagggaaattcaatttcgggaagtttatagtctttgacaaccctgtgacaatggacgagaactatctct
cgaaaccggtggctcgtgcccaaggcttctttttctacaacaagaagacggattataacacgtggatggc
tttcacattggtgttcaactcgacccaacataaagggacaatgaccataatggatgcgaatccgatgatg
gaacctaccagggacctatcgatcgttagcgggactggtgacttcctcatgacacgtgggattgttacgt
tcacgaccgacatctttcaaggcagtaagtatttccgtgtcaaaatggacattaaactctacgaatgtta
ctaa

>IiDIR4_comp22738_c0_seq2
atggcaaatcaaacgtccacaaaaatattcaaaaccctactatccttcttcatattcgttttactcctct
ctaataccgtctcatcagtcagaaaaccaatctacctgaaaaaaccatgcaaacgtttcgtcctccatct
tcataacattgcctacgatagtgataacgaggctaatgccacatcagcaacaatcataaaccctataggc
cttgggggtttcagtttcggaaaggttgtgatctttgacaaccctgtcacaatggacgagaactacctgt
cggaaccagtggctcgagcccaaggcttcttcttctacaacaagaagacgacttacaacacgtggatggc
tttcacattggtgttcaactcgacgcaacacaaagggaaaatgaccataatggatgcgaatccgatgatg
gagccgaccagagacctatcgatcgttagcgggactggtgacttcctcatgacacgtgggattgttacgt
tcacgaccgacatctttcaaggcagtaagtatttccgtgtcaaaatggacattaaactctacgaatgtta
ctaa

>IiDIR5_comp20562_c1_seq1
atggctaaaacattcctgcgtcttcttcccctcttctcaactattcttcttgccgccaccgttacagaat
ccgaagcttactccacaacgacgccgtttcgaggacataagccggagaaattcacccacctccacttcta
cttccatgacgtcatctccggtaacaaacccaccgccatcccagtcatcaaacccgccgtaacaaactca
tcagccgttccatcatttggtgtgcttgtgatcgccgacgacccgttgactgagggacccgacccgagct
cgaaggaagtggggagagctcaggggatgtacgcatcgtcggacatgaacaaagtaagcttcacatcggt
ctttaacttggtgttcacggaaggagagtttaacggcagcaccgtggcgatgtacgggcggaatccgata
tcgtcgaagaggagagagctgccgataatgggaggcaccggtaagttcaggtttgctagaggctatgcac
aggccaagacttacaagcttgttggtttagatgccgtggtcgaatacgatatcttcattgtacattaa

>IiDIR6_comp20562_c1_seq2
atggctaaaacattcctgcgtcttcttcccctcttctcaactattcttcttgccgccaccgttacagaat
ccgaagcttactccacaacgacgccgtttcgaggacataagccggagaaattcacccacctccacttcta
cttccatgacgtcatctccggtaacaaacccaccgccatcccagtcatcaaacccgccgtaacaaactca
tcagccgttccatcatttggtgtgcttgtgatcgccgacgacccgttgactgagggacccgacccgagct
cgaaggaagtggggagagctcaggggatgtacgcatcgtcggacatgaacaaagtaagcttcacatcggt
ctttaacttggtgttcacggaaggagagtttaacggcagcacagtctcgatgtacggacagaatccgata
gtgtccaaggtgagagagattccaatcataggaggcaccggtgcgttcaggttcgctagaggctatgcac
aggccgagacttataagcttaatggttttgatgccgtggtcgagtataacgtcttcatttggcattga

>IiDIR7_comp28741_c0_seq1
atggctagactcgttcttcttcctcttttctcagcgcttcttcttgcaaccgccatcacaaaatccgaag
ctttctcaaaaacagtgaaggcaccatttccagcacataagccggagaagctaacccaccttcacttcta
cttccacgacattatatccggagacaagccaaccacggccatagtcgctgtgggtccaaggacaaacacc
tccgcatccggtttcggtatggttgtagtcattgacgacccattgacggttgggcccgaaatcacctcaa
agcaagtagggagggcccaagggatgtacgcatcagcggaccagaacacttttggtttgcttgtggcttt
taacttggtgatcacagagggtaggttttccggcagcacggtgtccttgtttggtcggaatccggtgatg
tcgaaggtgagagagatgccgatcgtcggaggcacgggagctttcaggttcggaagaggatatgcacgag
ctaagacttttatgctcaatactacaagtggagatgctgtagttgagtataatgtttacatttggcatta
a

>IiDIR8_comp28741_c0_seq2
atggctagactcgttcttcttcctcttttctcagcgcttcttcttgcaaccgccatcacaaaatccgaag
ctttctcaaaaacagtgaaggcaccatttccagcacataagccggagaagctaacccaccttcacttcta
cttccacgacattatatccggagacaagccaaccacggccatagtcgctgtgggtccaaggacaaacacc
tccgcatccggtttcggtatggttgtagtcattgacgacccattgacggttgggcccgaaatcacctcaa
agcaagtagggagggcccaagggatgtacgcatcagcggaccagaacacttttggtttgcttgtggcttt
taacttggtgatcacagagggtaggttttccggcagcacggtgtccttgtttggtcggaatccggtgatg
tcgaaggtgagagagatgccgatcgtcggaggcacgggagctttcaggttcggaagaggatatgcacaag
ccaggacttttacgttcaatactacgagtggaaatgctgtggttgagtacaatgttttcatctggcatta
a

>IiDIR9_comp29140_c0_seq1
atggcaaatctcatcctcatcatcacctcccaaatcctccttctcgcagctcttgtctccgccggaaaag
gcgaagactttgcaaaaaccactgaccggaaacttctcggactccgtaaagagaaactcacttttttccg
tgtctactggcatgacatccaaagcggctcaaaccctagctcggtcgtgctccgacctcctctctccaac
tcatccttcttcggagcggtcactgtgatcgataaccgtttaactacggaggtcgcggtaaactcgactc
tggtaggccaggcccaagggatgtacgcaggtgttggccagcacgatgcctctgcgcttatgatgatgaa
ctttgcgttcaagacaggtaagtataacggaagcacgatctcgattcttggtcgaaacgcggtgttcacg
aaggttagggagatgccggtgattggaggaagtggactcttccggttcgctagaggttatgtcgaggcta
gaactaagtggttggatctaaagacaggagatgctactgttgagtacagctgctacgtcctgcattattg
a

>IiDIR10_comp33689_c0_seq1
atggctaagctcattttcttcctcgctgtccaaatcctcctcatcgccgtcgtttcttccgccggagacg
atggagaaaacttcgccagaaccatagatcggaaactcctcggcctccacaagaaagagaaactaaccca
tttcaaagtctactggcacgacgtcttaagcggtgcaaacccaacctccatcatgatccagccaccggtt
acaaactcttcctacttcggagcaatctccatgatcgacaacgccttgacggcagaagttccgatgaact
caactgtgttgggccaggcccaaggattttacgccggagcggcccagaaggagttgggttttctaatggc
gatgaattttgcttttaagacagggaagtacaacggaagcacgatcacgattcttggtcggaacacggcg
atgtcggaggtcagagaaatgcctatcgtcggaggaagtgggcttttccgatttgccagaggctatgtcg
aggctcgaacaaagtggcttaacttcaagaacggcgatgctactgttgagtatagttgttatgtcttgca
ttattga

>IiDIR11_comp29669_c0_seq1
atgaagatggccaaagcagaagatgtatcaagattgctgattctgttaataacgataatgccacttgttt
ctcaaggttccagattgtacagctgggctaatcagctggaggaatcaggtaaggacaaggtgacgaacct
tcagttctatttccacgacaccttgagcggcaagaatccgaccgccgttaaggtagctcaggccgcagac
actgacaaatccccgacgttgttcggcgccgtgttcatggtcgacgacgctctcaccgagactgccgatc
ccaagtccaagctcgtgggcagggcccaaggcctttacggttcatcatgtaaagaagagttaggtctgct
aatggccatgagcttctgttttgaggacggtccgtacaaggacagcaccataagcatgatcgggaagaat
tcggcaatgaacccaacccgagaaatgcctatcgtcggcggcactggagtgttccggatggctcgtggct
acgctattgcacagaccaattggttcgatcccaagaccggtgatgctatcgttggctataacgttaccgt
tgttcactag

>IiDIR12_comp32977_c0_seq1
atgctaactagaatcattttcctcatcgccgtcgccacttctttcctcatcgtccttctactcactttat
tctcacccattcccgaatacgacccaccagaatcactattctccttctccctctacgttcaacaaacaca
catcccatcttcctcctactcttctcgcctgtccagtcaacgcatggcccatgctcaccacggaggagga
ggaggaggaggagcactgattttccgacgtacacttacgcaaggacccgaaagcaactcacgaatcgtgg
gaaaggccgagggatttataatcccacacgaggactttgcaaactcggacttcaacgtgatttatttgac
gttggagactcctgagtacacggggagtgttagcattagaagcagagacatggcacataagttggaagag
gttatggatgttgtcggaggaacaggagcttttgcctttgctcgtgggattgccatgttcgctgaggttg
atgacgaggaagaaactataactacttatcgtgttaagcttctccttagatttccacacactgctcacgt
cgatccacaatga

>IiDIR13_comp26249_c0_seq1
atgactcaaacctttccggcaaaacaaaaacaaaaagagtcatccaacaatataaaaacatcctccaaaa
tgatcaaacattcaccattctcactttcaacgtcagtctttctcatagttgctctttttactgcaacaac
cgcactcgatcctgcgcccgaagacccgattttcgaactgtacatgcatgacatacttggcggaagcagt
cccacagcaagacccattactggtttgcttggaaacatctacaacggtcaagtaccatttgctaagcaga
taggtttcgttccaccagaaaacggtgtagctataccaaatgctaacggtgcaatgccaacagttaacgg
tatcaacggtattcctctaggtactggtttgtccggtacagccttttctggtcagaatctaaacgggatt
cagacacagttgggtcctgacggactgagtcttggctttggaacgatcacggtgatagacgacataatca
catccggtcctgacttgggttctcagcctcttggtaaagctcagggggtttacgttgcaagctcagcaga
tggaagcacacagatgatggctttcacagctatgcttgaaggtggagagtacaatgataatctcaacttc
tatggaatttacagaatcggaagcgccatgtctcatctgtctgtgactggtggaaccggaaggtttaaga
acgcttgtgggttcgcagaggttaggccgttgattcctgcgggacaacactttgttgatggagcagagat
gctgttgaggatcattgtccatcttaagtactga

>IiDIR14_comp26249_c0_seq2
atgatgattaagcaatcaccgttctttcttttagcagcaatcttgttcacagtcgctgtttttgcagcag
cacttgatcctgcacctgaagaccccattttcgaactctacatgcacgatttacttggaggaagcagccc
cacggcgaggcccatcacgggtttgcttgggaacatttacaacggtcaagttcctttcgccaagcagatt
ggtttcactcctcccgagaacggtatagccatacccaacgcaaacggtgccctcccaacggttaacggca
tcaacggtgtacccctcgggacaggcttgtctggtacagcttactctggtcagaacctgaacgggattca
gacacagttgggtcctgatggtctgagcctcgggttcggcacaatcaccgtcatcgatgacatactcacg
tctggtcctgacttgggttcgcagccgcttggtaaggctcaaggagtttatgttgcaagctctgcagatg
gaagcacacagatgatggctttcacagctatgcttgaaggtggagagtacaacgacaacctcaacttcta
tgggatttacaggatcggaagcgccatgtcgcatctgtcagtcactggaggaacaggtaggttcaagaat
gcttgtggcttcgcagaggtcaggccattgattccatcgggtcagcatcaagtggatggtgcagagtctt
tgctgagaatcattgtccatctcaagtactaa

>IiDIR15_comp26249_c0_seq3
atgactcaaacctttccggcaaaacaaaaacaaaaagagtcatccaacaatataaaaacatcctccaaaa
tgatcaaacattcaccattctcactttcaacgtcagtctttctcatagttgctctttttactgcaacaac
cgcactcgatcctgcgcccgaagacccgattttcgaactgtacatgcatgacatacttggcggaagcagt
cccacagcaagacccattactggtttgcttggaaacatctacaacggtcaagtaccatttgctaagcaga
taggtttcgttccaccagaaaacggtgtagctataccaaatgctaacggtgcaatgccaacagttaacgg
tatcaacggtattcctctaggtactggtttgtccggtacagccttttctggtcagaatctaaacgggatt
cagacacagttgggtcctgatggtctgagcctcgggttcggcacaatcaccgtcatcgatgacatactca
cgtctggtcctgacttgggttcgcagccgcttggtaaggctcaaggagtttatgttgcaagctctgcaga
tggaagcacacagatgatggctttcacagctatgcttgaaggtggagagtacaacgacaacctcaacttc
tatgggatttacaggatcggaagcgccatgtcgcatctgtcagtcactggaggaacaggtaggttcaaga
atgcttgtggcttcgcagaggtcaggccattgattccatcgggtcagcatcaagtggatggtgcagagtc
tttgctgagaatcattgtccatctcaagtactaa

>IiDIR16_comp14231_c0_seq1
atggctaaagctcttagcctaacgatcttgtccttcctcttgatagcctccaatgtttactcggccagac
ttctcgatgaagttgaaactcagccgcaattagtcccaaccaaccaaaccccggctataccggaagagga
ggatgataatccaccagccgcgacaacaacaacacaacctccaataccaattcccctcccaggacccgcc
actagcggacaagttccagtcctagagttctttatgcatgatgtgctaggcggatcacacccgtcagcac
gtgttgtcactggcatagtagcacaaacggaggtgaacggaataccattctctaaatccaacgacaacat
ttttccagtagataacgctgtaccacttgtgaacgcaaacaacatcaacaatataatcaatccaaacacg
gctccactcctcacaggactaagtggctctcaagtcaacaccgtcatacaaaatactaacggtaactctc
aaggaaccctcagctccagcaaccttccttttgtgacagcaggtcaactccctcccgcagctgccctcca
gcagctcatgtttggcaccatcactgtggtcgatgatgaactcactgaaggtcatgaactaggttctgtg
gttattggcagagcacaaggattttatctagctagctctttggacggaactagccagaccctttccttga
ccgtgttgtttcatggagagcatgatcctcatgacacactcgatgatgccatcagcttctttggagtcca
tagaacggcttctcacgcctcgcacatcgctgttgtgggtgggaccgggaaatttgagcatgctaaaggg
tacgctgtcgtggagactctgcacaaccaagaaaatcaacacgtcactgatggtcgtgataccattctcc
atttcagcatttatcttacatactacaaagtttga

>IiDIR17_comp32662_c0_seq1
atggccaaagcgattcacataaccatcattctcttcctagtggcctccaatctccttgcatttatcaact
ccgccagactactggacgagatccaacctcagtctcagttggtccctaccggtcaaatccccaccgtggc
tccaacagaagctgaggaagaatctgcaaccacaactgcgtcagccaacatagtcccggctggtccagca
ggggctgcagcgggtgaacacgagccgttacttgagttctttatgcacgacgtgctaggagggtcacacc
catcggctcgtgtggtcacaggaatagtagcacaaaccgaggtgaacggaataccattctcaaaggccag
caacagcattttccctgtggataacggagtcccactggtcaactcaaacaacatcaacagtgtcattaac
ccaaacacagctccacttctcaccggacttggcggcgctcaaaccagcactgtgatccaaaacactaacg
gcaactccaacgatgcccttagctccaacaacctcccctttgtaaccgccggaaacctccctcccggtgc
tgcactccagcatcttatgtttggaaccattaccgttgtagacgatgagctaaccgaaagccacgagctc
ggctcagcagttataggaaaagctcaaggcttttacctggccagttccttggacggcacaagccagactc
tttctttgactgtattgctacacggagagcatgaccatcatgatactttagacgacgccattagcttctt
tggggttcacaggaccgcctctcatgcctctcagatcgcggttattggtgggacaggaaagttcgagcat
gccaaaggttacgccatagtggaaactctgcacaaccagaacaaccagcatatcactgatggtcaagaca
ccatcctccatttcagtgtatacctcacctacaaagcttga

>IiDIR18_comp18321_c3_seq1
atgcacgatatactcggtggctcaaatccgacagccagggctgtgactggagtcgttgcaaacgcagctc
tgagtggccaacttccatttgccaagcccaatggcgcaaacctccctgtgagtaacggcgttccaacaaa
cagtaacaataacgggatcctcaacaacaacaacgtcccgcttctggtcgggctgggcgggaccacttcc
aacattctacagaacaacggaaacaacctcttgaacggtctccccgtggctaatggtggtcaactcccat
cgggttcgtctcttcagatgctcatgtttgggacaatgacggtgatggacaacgaactaaccgaagggca
tgagctcgggtcaggtcagcttggtaaagcccagggattctacgtggcgagcgccgtggatggaaccagc
cagactatggctttcacggccatgtttgagagtggtggttatgaagacagtatcagtttcttcggtgtac
atagaacggctgcatcggaatctcatcttggggtcatgggtggtacagggaagtatgtgaatgcgagagg
ctacgccattgtcaaaacctttacgggtggcaccgggaacacacagcagccgcaccagttcacagatggg
ctcgagactgttctggagtgcaccgtttatctttcttactag

>IiDIR19_comp30687_c1_seq1_1
atggcaggtcaaaagatactctccttcgtggttatagctctcttcgttacttttgcagctgcggctcggt
ttcttgatgaagaagatacattctcagccacaaccatccctggctctgcctcaacttctggctcaggtcc
ctttcctggtcctttaccagcgtctgcctcaggttttgccggaactggttcaggttctacgggaaccggt
ttcggtgcaggaacaggatcaataccatcaagtggttcaggtcgcggtgcaggaacagggcctgtctcat
caagtggttcaggtcctgtgactactactggttctggtcctttaccaattgctggctcagttcctggtcc
cttaccggttggtggtggtccaggtcccttgcctgccactggtcccggtcctttaccagctgctggttct
ggtgctttaccggctggtggttcagccaccggtcctggtgtaggtgccggtcaagctcttggtggtggtg
caggtgccggtccagctcttggtggtggtggtggtgtaggtcctgaccatacattggtgttcttcatgca
cgacatactcggtggttcaaacccaacagctagagccgtaaccggagtcgtcgcaaacccggctttaagt
ggtcaactcccattcgctaaaccgaatggtgcaaaccttcctataaccaacggagttccatcgaacaaca
acaacaatggaatcgtaaacaacaacaatgtccctcttctcgttggacttggtggaaccacggctaacat
tctccagaacaacggaaataacggtaacaacaacctcttaaacggtcttcctgctgctaacggtggtcag
ctcccgagtggttctgctctacagatgcttatgttcgggacaatgactgtgatcgacgatgaactaaccg
aagggcacgaactcgggtctggtctgcttgggaaagcgcagggttactatgtggcgagtgcgattgatgg
aactagccaaacgatggcgttcactgccatgtttgagagcggaggttatgaagatagtataagcttcttt
ggtgttcatagaacagcggtttcggaatcgcatttaggagttatgggaggtactgggaaatatgtgaacg
cgagagggtttgcgattgtgaaaacgtttacaggatctagtgggacgcagcagcagcagccgcatcagtt
cactgatgggcttgagactgttcttcagtgtactgtttacttatcttactag
